# Supplementary material for: Antidepressant-like Effect of Oroxylum indicum Seed Extract in Mice Model of Unpredictable Chronic Mild Stress
Source: Nutrients. 2023 Nov 10;15(22):4742. doi: 10.3390/nu15224742 (PMC10675042; doi:10.3390/nu15224742)
Supplement: Supplementary file 1 [file nutrients-15-04742-s001.zip]

Archive with 1 entries (1 files):
- nutrients-2699229-supplementary.pdf
